# Supplementary material for: Potential Source and Transmission Pathway of Gut Bacteria in the Diamondback Moth, Plutella xylostella
Source: Insects. 2023 May 31;14(6):504. doi: 10.3390/insects14060504 (PMC10299291; doi:10.3390/insects14060504)
Supplement: Supplementary file 1 [file insects-14-00504-s001.zip]

Archive with 1 entries (1 files):
- insects-2282385-supplementary.pdf
